# Supplementary material for: Plasmonic Cu2−xSe Mediated Colorimetric/Photothermal Dual-Readout Detection of Glutathione
Source: Nanomaterials (Basel). 2023 Jun 1;13(11):1787. doi: 10.3390/nano13111787 (PMC10255549; doi:10.3390/nano13111787)
Supplement: Supplementary file 1 [file nanomaterials-13-01787-s001.zip]

Archive with 1 entries (1 files):
- nanomaterials-2385263-supplementary proof.pdf
